# Supplementary material for: Improvement of the Chemical Reactivity of Michael Acceptor of Ethacrynic Acid Correlates with Antiproliferative Activities
Source: Molecules. 2023 Jan 16;28(2):910. doi: 10.3390/molecules28020910 (PMC9865193; doi:10.3390/molecules28020910)
Supplement: Supplementary file 1 [file molecules-28-00910-s001.zip]

Archive with 1 entries (1 files):
- molecules-2049511-supplementary.pdf
